# Supplementary material for: ﻿Neottiabifidus (Orchidaceae, Epidendroideae, Neottieae), a new mycoheterotrophic species from Guizhou, China
Source: PhytoKeys. 2023 Jul 28;229:215–27. doi: 10.3897/phytokeys.229.103107 (PMC10403761; doi:10.3897/phytokeys.229.103107)
Supplement: XML Treatment for Neottia bifidus [file phytokeys.229.103107-treatment1.xml]

<!DOCTYPE tp:taxon-treatment
  PUBLIC "-//TaxonX//DTD Taxonomic Treatment Publishing DTD v0 20100105//EN" "tax-treatment-NSO.dtd">
<tp:taxon-treatment xmlns:tp="http://www.plazi.org/taxpub"><tp:treatment-meta><kwd-group><label>Taxon classification</label><kwd>
                <named-content content-type="kingdom">Plantae</named-content>
              </kwd><kwd>
                <named-content content-type="order">Asparagales</named-content>
              </kwd><kwd>
                <named-content content-type="family">Orchidaceae</named-content>
              </kwd></kwd-group><mixed-citation publication-type="journal"><person-group><name><surname>Wang</surname><given-names>Mei-Na</given-names></name><name><surname>Wu</surname><given-names>Xin-Yi</given-names></name><name><surname>Tan</surname><given-names>Cheng-Jiang</given-names></name><name><surname>Yu</surname><given-names>Ping</given-names></name><name><surname>Rao</surname><given-names>Wen-Hui</given-names></name><name><surname>Chen</surname><given-names>Jie-Shan</given-names></name><name><surname>Li</surname><given-names>Jian</given-names></name><name><surname>Chen</surname><given-names>Jian-Bing</given-names></name></person-group><article-title>﻿<italic><tp:taxon-name><tp:taxon-name-part taxon-name-part-type="genus" reg="Neottia">Neottia</tp:taxon-name-part><tp:taxon-name-part taxon-name-part-type="species" reg="bifidus">bifidus</tp:taxon-name-part></tp:taxon-name></italic> (<tp:taxon-name><tp:taxon-name-part taxon-name-part-type="family">Orchidaceae</tp:taxon-name-part></tp:taxon-name>, <tp:taxon-name><tp:taxon-name-part taxon-name-part-type="subfamily">Epidendroideae</tp:taxon-name-part></tp:taxon-name>, <tp:taxon-name><tp:taxon-name-part taxon-name-part-type="tribe" reg="Neottieae">Neottieae</tp:taxon-name-part></tp:taxon-name>), a new mycoheterotrophic species from Guizhou, China</article-title><source>PhytoKeys</source><day>28</day><month>07</month><year>2023</year><volume>229</volume><fpage>215</fpage><lpage>227</lpage><pub-id pub-id-type="doi">10.3897/phytokeys.229.103107</pub-id></mixed-citation></tp:treatment-meta><tp:nomenclature><label>﻿</label><tp:taxon-name>
              <object-id xmlns:xlink="http://www.w3.org/1999/xlink" content-type="arpha" xlink:type="simple">0410D15E-A8CF-5619-96E6-8BE5ED9F437F</object-id>
              <tp:taxon-name-part taxon-name-part-type="genus" reg="Neottia">Neottia</tp:taxon-name-part>
              <tp:taxon-name-part taxon-name-part-type="species" reg="bifidus">bifidus</tp:taxon-name-part>
              <object-id xmlns:xlink="http://www.w3.org/1999/xlink" content-type="ipni" xlink:type="simple">urn:lsid:ipni.org:names:77324361-1</object-id>
            </tp:taxon-name><tp:taxon-authority>M.N.Wang</tp:taxon-authority><tp:taxon-status xmlns:xlink="http://www.w3.org/1999/xlink" xlink:type="simple">sp. nov.</tp:taxon-status><xref ref-type="fig" rid="F4">Figs 4</xref><xref ref-type="fig" rid="F5">, 5 Chinese name: 鱼尾鸟巢兰</xref></tp:nomenclature><tp:treatment-sec sec-type="material" id="SECID0EONBG"><title>Type.</title><p>China. Guizhou Province, Qiannan Buyi and Miao Autonomous Prefecture, Libo County, the Maolan National Nature Reserve, 825 m elev., 23 April 2021, J.B.Chen 00599 (holotype: NOCC).</p><fig id="F4" position="float" orientation="portrait"><object-id xmlns:xlink="http://www.w3.org/1999/xlink" content-type="doi" xlink:type="simple">10.3897/phytokeys.229.103107.figure4</object-id><object-id xmlns:xlink="http://www.w3.org/1999/xlink" content-type="arpha" xlink:type="simple">372EE036-7D66-51C3-B9BF-C1D4386DA3A4</object-id><label>Figure 4.</label><caption><p><italic><tp:taxon-name><tp:taxon-name-part taxon-name-part-type="genus" reg="Neottia">Neottia</tp:taxon-name-part><tp:taxon-name-part taxon-name-part-type="species" reg="bifidus">bifidus</tp:taxon-name-part></tp:taxon-name></italic> M.N.Wang, sp. nov. <bold>A</bold> whole plant <bold>B</bold> flower (front view) <bold>C</bold> flower (side view) <bold>D</bold> dorsal sepal <bold>E</bold> lateral sepal <bold>F</bold> petal <bold>G</bold> lip (front view) <bold>H</bold> bracts <bold>I</bold> ovary, column and lip (side view) <bold>J</bold> ovary and column (ventral view) <bold>K</bold> column <bold>L</bold> fruit with bract <bold>M</bold> fruit (cross section) <bold>N</bold> anther cap <bold>P</bold> hairy on rachis.</p></caption><graphic xmlns:xlink="http://www.w3.org/1999/xlink" xlink:href="phytokeys-229-215_article-103107__-g004.jpg" position="float" orientation="portrait" xlink:type="simple" id="oo_884926.jpg"><uri content-type="original_file" xlink:type="simple">https://binary.pensoft.net/fig/884926</uri></graphic></fig></tp:treatment-sec><tp:treatment-sec sec-type="diagnosis" id="SECID0EJPBG"><title>Diagnosis.</title><p><italic><tp:taxon-name><tp:taxon-name-part taxon-name-part-type="genus" reg="Neottia">Neottia</tp:taxon-name-part><tp:taxon-name-part taxon-name-part-type="species" reg="bifidus">bifidus</tp:taxon-name-part></tp:taxon-name></italic> is morphologically similar to <italic><tp:taxon-name><tp:taxon-name-part taxon-name-part-type="genus" reg="Neottia">N.</tp:taxon-name-part><tp:taxon-name-part taxon-name-part-type="species" reg="nidus-avis">nidus-avis</tp:taxon-name-part></tp:taxon-name></italic>, <italic><tp:taxon-name><tp:taxon-name-part taxon-name-part-type="genus" reg="Neottia">N.</tp:taxon-name-part><tp:taxon-name-part taxon-name-part-type="species" reg="kiusiana">kiusiana</tp:taxon-name-part></tp:taxon-name></italic> and <italic><tp:taxon-name><tp:taxon-name-part taxon-name-part-type="genus" reg="Neottia">N.</tp:taxon-name-part><tp:taxon-name-part taxon-name-part-type="species" reg="papilligera">papilligera</tp:taxon-name-part></tp:taxon-name></italic> but differs in having a finely pubescent rachis, with fewer flowers; finely pubescent pedicel; and fish-tail-shaped lip, deeply 2-lobed to the centre of mid-lip, lobes diverging at an acute angle (45°) to one another, mesochile with many papilloses (Table <xref ref-type="table" rid="T4">4</xref>).</p><table-wrap id="T4" position="float" orientation="portrait"><label>Table 4.</label><caption><p>Morphological comparison of <italic><tp:taxon-name><tp:taxon-name-part taxon-name-part-type="genus" reg="Neottia">Neottia</tp:taxon-name-part><tp:taxon-name-part taxon-name-part-type="species" reg="bifidus">bifidus</tp:taxon-name-part></tp:taxon-name></italic> and similar species.</p></caption><table id="TID0EQWAI" rules="all"><tbody><tr><th rowspan="1" colspan="1">Morphological characters</th><th rowspan="1" colspan="1">
                      <italic>
                        <tp:taxon-name><tp:taxon-name-part taxon-name-part-type="genus" reg="Neottia">N.</tp:taxon-name-part><tp:taxon-name-part taxon-name-part-type="species" reg="bifidus">bifidus</tp:taxon-name-part></tp:taxon-name>
                      </italic>
                    </th><th rowspan="1" colspan="1"><italic><tp:taxon-name><tp:taxon-name-part taxon-name-part-type="genus" reg="Neottia">N.</tp:taxon-name-part><tp:taxon-name-part taxon-name-part-type="species" reg="kiusiana">kiusiana</tp:taxon-name-part></tp:taxon-name></italic> (<xref ref-type="bibr" rid="B24">Yukawa et al. 2009</xref>)</th><th rowspan="1" colspan="1"><italic><tp:taxon-name><tp:taxon-name-part taxon-name-part-type="genus" reg="Neottia">N.</tp:taxon-name-part><tp:taxon-name-part taxon-name-part-type="species" reg="papilligera">papilligera</tp:taxon-name-part></tp:taxon-name></italic> (<xref ref-type="bibr" rid="B5">Chen et al. 2009</xref>)</th><th rowspan="1" colspan="1"><italic><tp:taxon-name><tp:taxon-name-part taxon-name-part-type="genus" reg="Neottia">N.</tp:taxon-name-part><tp:taxon-name-part taxon-name-part-type="species" reg="nidus-avis">nidus-avis</tp:taxon-name-part></tp:taxon-name></italic> (<xref ref-type="bibr" rid="B11">Jersáková et al. 2022</xref>)</th></tr><tr><td rowspan="1" colspan="1">Plant height</td><td rowspan="1" colspan="1">15–19 cm</td><td rowspan="1" colspan="1">6–21 cm</td><td rowspan="1" colspan="1">27–30 cm</td><td rowspan="1" colspan="1">15–60 cm</td></tr><tr><td rowspan="1" colspan="1">Rachis</td><td rowspan="1" colspan="1">Rachis densely pubscent, laxly and irregularly 9–15-flowered.</td><td rowspan="1" colspan="1">Rachis sparsely glandular hairy, with 10–28 flowers.</td><td rowspan="1" colspan="1">Rachis glabrous or pubescent, with much more than 20 flowers.</td><td rowspan="1" colspan="1">Rachis glabrous, with much more than 20 flowers.</td></tr><tr><td rowspan="1" colspan="1">Pedicel</td><td rowspan="1" colspan="1">Pubscent</td><td rowspan="1" colspan="1">Glabrous</td><td rowspan="1" colspan="1">Glabrous</td><td rowspan="1" colspan="1">Glabrous</td></tr><tr><td rowspan="1" colspan="1">Lip</td><td rowspan="1" colspan="1">Lip 2-lobed to the centre of mid-lip; hypochile without purple dots; mesochile with many papilloses; epichile 2-lobed, lobes triangular, fish-tail-shaped, diverging at an acute angle (45°) to one another.</td><td rowspan="1" colspan="1">Lip 2-lobed (not up to the centre of mid-lip); hypochile purple-dotted adaxially; epichile 2-lobed, lobes transversely oblique-rectangular, rectangular or oblong, diverging at an acute angle (45°) to one another.</td><td rowspan="1" colspan="1">Lip apex deeply 2-lobed; lobes narrowly oblong, usually twisted, diverging at an obtuse angle (120°–170°) to one another.</td><td rowspan="1" colspan="1">Lip apex deeply 2-lobed, diverging at an obtuse angle (120°–170°) to one another.</td></tr></tbody></table></table-wrap><fig id="F5" position="float" orientation="portrait"><object-id xmlns:xlink="http://www.w3.org/1999/xlink" content-type="doi" xlink:type="simple">10.3897/phytokeys.229.103107.figure5</object-id><object-id xmlns:xlink="http://www.w3.org/1999/xlink" content-type="arpha" xlink:type="simple">E660A512-9411-551E-BEF2-C20541080DA3</object-id><label>Figure 5.</label><caption><p><italic><tp:taxon-name><tp:taxon-name-part taxon-name-part-type="genus" reg="Neottia">Neottia</tp:taxon-name-part><tp:taxon-name-part taxon-name-part-type="species" reg="bifidus">bifidus</tp:taxon-name-part></tp:taxon-name></italic> M.N.Wang, sp. nov. Photographed by M. N. Wang &amp; W. H. Rao. <bold>A</bold> habit <bold>B</bold> whole plant and hairy on rachis <bold>C</bold> inflorescence <bold>D</bold> flower (front view) <bold>E</bold> ovary and flower (side view) and hairy on ovary <bold>F</bold> dorsal sepal <bold>G, H</bold> lateral sepals <bold>I, J</bold> petals <bold>K</bold> lip (front view, back view and side view) <bold>L</bold> bract <bold>M</bold> ovary and column <bold>N</bold> column <bold>O</bold> fruit with bract <bold>P</bold> fruit (cross section) <bold>Q</bold> Anther cap.</p></caption><graphic xmlns:xlink="http://www.w3.org/1999/xlink" xlink:href="phytokeys-229-215_article-103107__-g005.jpg" position="float" orientation="portrait" xlink:type="simple" id="oo_884927.jpg"><uri content-type="original_file" xlink:type="simple">https://binary.pensoft.net/fig/884927</uri></graphic></fig><p>Terrestrial herbs, leafless, holomycotrophic, 10–19 cm tall. Rhizome short, with many stout, fleshy fascicled roots. Stem erect, terete, leafless, pubscent, with 2–3 sheaths at base; sheaths tubular, 2–3 cm, membranous, glabrous, with 4–7 dark brown veins, upper ones much longer than lower ones; rachis 7–13 cm, pubscent, laxly and irregularly 9–15-flowered; floral bracts membranous, glabrous, narrowly lanceolate, ovate-lanceolate, obtuse to subacute, 0.7–2.1 cm long, lowermost ones much longer than flowers, 1.1–1.3 × 2.6–3 cm, gradually diminishing in upper ones which are shorter than ovaries. Flowers resupinate, pale brown; pedicel and ovary 0.6–1.5 cm long, pubescent. Sepals membranous, ovate to obovate, pale brown, nearly equal in size; dorsal sepal cucullate, 2.3–2.4 × 1.6–1.8 mm, apex obtuse, glabrous; lateral sepals cucullate, strongly cupped, 2.4–2.5 × 1.4–1.5 mm, apex obtuse, glabrous. Petals membranous, ovate to obovate, pale brown, nearly equal in size to dorsal sepal. Lip spreading downwards, subrectangular, 3.8–5 mm long, small and semi-transparent at early anthesis, becoming larger and yellowish-brown at late anthesis, apex deeply 2-lobed to the center of mid-lip; hypochile rectangular, concave at base; mesochile with many papilloses; epichile 2-lobed, lobes extending outwards, triangular, fish-tail-shaped, 2.3–2.5 × 1.5–1.6 mm, diverging at an acute angle (45°) to one another, apex obtuse, margins of apices and inner sides repand or erose. Column cylindrical, 2.8–3 mm long; anther inclined towards rostellum, elliptic, ca. 0.7 mm; stigma ca. 0.9 mm, lamellate, 2-lobed; rostellum shorter than anther. Capsule elliptic, with persistent sepals and petals, 1–1.5 cm long.</p></tp:treatment-sec><tp:treatment-sec sec-type="etymology" id="SECID0E1XBG"><title>Etymology.</title><p>The species epithet refers to the fish-tail-shaped lip of the new species.</p></tp:treatment-sec><tp:treatment-sec sec-type="distribution" id="SECID0E6XBG"><title>Distribution and habitat.</title><p><italic><tp:taxon-name><tp:taxon-name-part taxon-name-part-type="genus" reg="Neottia">Neottia</tp:taxon-name-part><tp:taxon-name-part taxon-name-part-type="species" reg="bifidus">bifidus</tp:taxon-name-part></tp:taxon-name></italic> is currently known only from the type locality in Libo, Guizhou, China. It grows in humus-rich soil under broad-leaved forests at elevations of 700–900 m and is found growing with <italic><tp:taxon-name><tp:taxon-name-part taxon-name-part-type="genus" reg="Miliusa">Miliusa</tp:taxon-name-part><tp:taxon-name-part taxon-name-part-type="species" reg="sinensis">sinensis</tp:taxon-name-part></tp:taxon-name></italic> Finet &amp; Gagnep. (<tp:taxon-name><tp:taxon-name-part taxon-name-part-type="family">Annonaceae</tp:taxon-name-part></tp:taxon-name>), <italic><tp:taxon-name><tp:taxon-name-part taxon-name-part-type="genus" reg="Platycarya">Platycarya</tp:taxon-name-part><tp:taxon-name-part taxon-name-part-type="species" reg="strobilacea">strobilacea</tp:taxon-name-part></tp:taxon-name></italic> Siebold &amp; Zucc (<tp:taxon-name><tp:taxon-name-part taxon-name-part-type="family">Juglandaceae</tp:taxon-name-part></tp:taxon-name>), <italic><tp:taxon-name><tp:taxon-name-part taxon-name-part-type="genus" reg="Michelia">Michelia</tp:taxon-name-part><tp:taxon-name-part taxon-name-part-type="species" reg="martini">martini</tp:taxon-name-part></tp:taxon-name></italic> (H. Lév.) Finet &amp; Gagnep. ex H. Lév. (<tp:taxon-name><tp:taxon-name-part taxon-name-part-type="family">Magnoliaceae</tp:taxon-name-part></tp:taxon-name>), <italic><tp:taxon-name><tp:taxon-name-part taxon-name-part-type="genus" reg="Mallotus">Mallotus</tp:taxon-name-part><tp:taxon-name-part taxon-name-part-type="species" reg="philippensis">philippensis</tp:taxon-name-part></tp:taxon-name></italic> (Lamarck) Müll. Arg. (<tp:taxon-name><tp:taxon-name-part taxon-name-part-type="family">Euphorbiaceae</tp:taxon-name-part></tp:taxon-name>), <italic><tp:taxon-name><tp:taxon-name-part taxon-name-part-type="genus" reg="Symplocos">Symplocos</tp:taxon-name-part><tp:taxon-name-part taxon-name-part-type="species" reg="adenophylla">adenophylla</tp:taxon-name-part></tp:taxon-name></italic> Wall. (<tp:taxon-name><tp:taxon-name-part taxon-name-part-type="family">Symplocaceae</tp:taxon-name-part></tp:taxon-name>), <italic><tp:taxon-name><tp:taxon-name-part taxon-name-part-type="genus" reg="Chimonobambusa">Chimonobambusa</tp:taxon-name-part><tp:taxon-name-part taxon-name-part-type="species" reg="angustifolia">angustifolia</tp:taxon-name-part></tp:taxon-name></italic> C. D. Chu &amp; C. S. Chao (<tp:taxon-name><tp:taxon-name-part taxon-name-part-type="family">Poaceae</tp:taxon-name-part></tp:taxon-name>), <italic><tp:taxon-name><tp:taxon-name-part taxon-name-part-type="genus" reg="Murraya">Murraya</tp:taxon-name-part><tp:taxon-name-part taxon-name-part-type="species" reg="exotica">exotica</tp:taxon-name-part></tp:taxon-name></italic> L. (<tp:taxon-name><tp:taxon-name-part taxon-name-part-type="family">Rutaceae</tp:taxon-name-part></tp:taxon-name>), <italic><tp:taxon-name><tp:taxon-name-part taxon-name-part-type="genus" reg="Gomphandra">Gomphandra</tp:taxon-name-part><tp:taxon-name-part taxon-name-part-type="species" reg="tetrandra">tetrandra</tp:taxon-name-part></tp:taxon-name></italic> (Wall.) Sleumer (<tp:taxon-name><tp:taxon-name-part taxon-name-part-type="family">Stemonuraceae</tp:taxon-name-part></tp:taxon-name>), <italic><tp:taxon-name><tp:taxon-name-part taxon-name-part-type="genus" reg="Diospyros">Diospyros</tp:taxon-name-part><tp:taxon-name-part taxon-name-part-type="species" reg="mollis">mollis</tp:taxon-name-part></tp:taxon-name></italic> Griff. (<tp:taxon-name><tp:taxon-name-part taxon-name-part-type="family">Ebenaceae</tp:taxon-name-part></tp:taxon-name>), <italic><tp:taxon-name><tp:taxon-name-part taxon-name-part-type="genus" reg="Strobilanthes">Strobilanthes</tp:taxon-name-part><tp:taxon-name-part taxon-name-part-type="species" reg="hongii">hongii</tp:taxon-name-part></tp:taxon-name></italic> Y. F. Deng &amp; F. L. Chen (<tp:taxon-name><tp:taxon-name-part taxon-name-part-type="family">Acanthaceae</tp:taxon-name-part></tp:taxon-name>), etc.</p></tp:treatment-sec><tp:treatment-sec sec-type="phenology" id="SECID0EQ4BG"><title>Phenology.</title><p>Flowering and fruiting from Apr–May.</p></tp:treatment-sec><tp:treatment-sec sec-type="conservation status" id="SECID0EV4BG"><title>Conservation status.</title><p>During our fieldwork, only one population with less than 10 individuals was discovered in Maolan National Nature Reserves (213 km<sup>2</sup>). Most individuals were found growing along the roadside and are easily disturbed by human activities. According to the guidelines for using the IUCN Red List Categories and Criteria (<xref ref-type="bibr" rid="B10">IUCN 2022</xref>), the new species should be temporarily assigned as ‘Critically Endangered’ by its limited populations, localities and vulnerable habitats.</p></tp:treatment-sec><tp:treatment-sec sec-type="notes" id="SECID0EB5BG"><title>Note.</title><p><italic><tp:taxon-name><tp:taxon-name-part taxon-name-part-type="genus" reg="Neottia">Neottia</tp:taxon-name-part><tp:taxon-name-part taxon-name-part-type="species" reg="bifidus">bifidus</tp:taxon-name-part></tp:taxon-name></italic> is morphologically - related to three species, namely, <italic><tp:taxon-name><tp:taxon-name-part taxon-name-part-type="genus" reg="Neottia">N.</tp:taxon-name-part><tp:taxon-name-part taxon-name-part-type="species" reg="nidus-avis">nidus-avis</tp:taxon-name-part></tp:taxon-name></italic>, <italic><tp:taxon-name><tp:taxon-name-part taxon-name-part-type="genus" reg="Neottia">N.</tp:taxon-name-part><tp:taxon-name-part taxon-name-part-type="species" reg="kiusiana">kiusiana</tp:taxon-name-part></tp:taxon-name></italic> and <italic><tp:taxon-name><tp:taxon-name-part taxon-name-part-type="genus" reg="Neottia">N.</tp:taxon-name-part><tp:taxon-name-part taxon-name-part-type="species" reg="papilligera">papilligera</tp:taxon-name-part></tp:taxon-name></italic>, but it is readily distinguished from them, based on morphological characters given in Table <xref ref-type="table" rid="T4">4</xref>.</p></tp:treatment-sec><ref-list><ref id="B24"><mixed-citation xmlns:xlink="http://www.w3.org/1999/xlink" xlink:type="simple"><person-group><name name-style="western"><surname>Yukawa</surname><given-names>T</given-names></name><name name-style="western"><surname>Yagame</surname><given-names>T</given-names></name><name name-style="western"><surname>Lee</surname><given-names>NS</given-names></name></person-group> (<year>2009</year>) <article-title>A Taxonomic reappraisal of <italic><tp:taxon-name><tp:taxon-name-part taxon-name-part-type="genus">Neottia</tp:taxon-name-part></tp:taxon-name></italic> (<tp:taxon-name><tp:taxon-name-part taxon-name-part-type="family">Orchidaceae</tp:taxon-name-part></tp:taxon-name>) from east Asia.</article-title><source>Bulletin of the National Museum of Nature and Science, Series B (Botany)(Tokyo), Japan</source><volume>35</volume>: <fpage>57</fpage>–<lpage>62</lpage>.</mixed-citation></ref><ref id="B5"><mixed-citation xmlns:xlink="http://www.w3.org/1999/xlink" xlink:type="simple"><person-group><name name-style="western"><surname>Chen</surname><given-names>SC</given-names></name><name name-style="western"><surname>Gale</surname><given-names>SW</given-names></name><name name-style="western"><surname>Cribb</surname><given-names>PJ</given-names></name></person-group> (<year>2009</year>) <italic><tp:taxon-name><tp:taxon-name-part taxon-name-part-type="genus">Neottia</tp:taxon-name-part></tp:taxon-name></italic> Guett. In: Wu ZY, Raven PH, Hong DY (Eds) Flora of China (Vol. 25). Science Press, Beijing &amp; Missouri Botanical Garden Press, St. Louis, 187.</mixed-citation></ref><ref id="B11"><mixed-citation xmlns:xlink="http://www.w3.org/1999/xlink" xlink:type="simple"><person-group><name name-style="western"><surname>Jersáková</surname><given-names>J</given-names></name><name name-style="western"><surname>Minasiewicz</surname><given-names>J</given-names></name><name name-style="western"><surname>Selosse</surname><given-names>MA</given-names></name></person-group> (<year>2022</year>) <article-title>Biological flora of Britain and Ireland: <italic><tp:taxon-name><tp:taxon-name-part taxon-name-part-type="genus">Neottia</tp:taxon-name-part><tp:taxon-name-part taxon-name-part-type="species">nidus-avis</tp:taxon-name-part></tp:taxon-name></italic>.</article-title><source>Journal of Ecology</source><volume>110</volume>(<issue>9</issue>): <fpage>2246</fpage>–<lpage>2263</lpage>. <ext-link xlink:href="10.1111/1365-2745.13953" ext-link-type="doi" xlink:type="simple">https://doi.org/10.1111/1365-2745.13953</ext-link></mixed-citation></ref><ref id="B10"><mixed-citation xmlns:xlink="http://www.w3.org/1999/xlink" xlink:type="simple">IUCN (<year>2022</year>) Guidelines for Using the IUCN Red List Categories and Criteria. Version15.1. <ext-link xlink:href="https://www.iucnredlist.org/resources/redlistguidelines" ext-link-type="uri" xlink:type="simple">https://www.iucnredlist.org/resources/redlistguidelines</ext-link> [Accessed October 2022]</mixed-citation></ref></ref-list></tp:taxon-treatment>
